# Supplementary material for: A new approach to keratoconus detection based on corneal morphogeometric analysis
Source: PLoS One. 2017 Sep 8;12(9):e0184569. doi: 10.1371/journal.pone.0184569 (PMC5590974; doi:10.1371/journal.pone.0184569)
Supplement: S1 Table — (XLSX) [file pone.0184569.s001.xlsx]

## Sheet: Supplementary table 1
S1 Table. Demographics of the study population (control and keratoconus)
PATIENT ID	A-K GRADE	AGE	SEX	CONTACT LENS WEAR*	EYE**	K2 3mm (D)	CENTRAL THIKNESS (µm)
1	0	31	Male	No	Right	-6.46891	483
2	0	23	Male	No	Left	-6.04209	534
3	0	22	Male	No	Right	-6.29542	496
4	0	54	Male	No	Right	-6.3377	593
5	0	38	Female	No	Left	-6.50897	489
6	0	54	Male	No	Right	-6.70223	564
7	0	24	Male	No	Right	-6.35253	544
8	0	55	Male	No	Left	-6.40131	552
9	0	43	Female	No	Right	-6.38063	560
10	0	17	Female	No	Left	-6.15842	502
11	0	16	Male	No	Left	-5.94557	532
12	0	54	Male	No	Right	-5.73695	500
13	0	55	Female	No	Right	-6.72325	574
14	0	16	Female	No	Left	-6.41986	558
15	0	49	Male	No	Left	-6.51221	564
16	0	39	Male	No	Right	-6.02767	567
17	0	18	Male	No	Left	-6.51567	546
18	0	50	Female	No	Left	-6.95527	563
19	0	49	Female	No	Right	-6.47965	559
20	0	32	Female	No	Right	-6.07127	511
21	0	41	Female	No	Left	-6.18172	554
22	0	33	Female	No	Left	-6.09265	540
23	0	44	Female	No	Right	-6.61634	615
24	0	45	Male	No	Right	-6.14657	515
25	0	21	Female	No	Right	-6.60448	573
26	0	16	Female	No	Left	-6.48072	566
27	0	44	Male	No	Right	-6.27298	535
28	0	18	Female	No	Right	-6.53739	548
29	0	27	Female	No	Right	-6.17147	537
30	0	36	Male	Yes	Right	-5.9957	541
31	0	30	Female	Yes	Right	-6.02126	574
32	0	22	Female	No	Left	-6.44815	506
33	0	41	Male	No	Left	-6.39651	558
34	0	59	Male	No	Left	-5.97924	602
35	0	21	Female	No	Right	-6.3022	572
36	0	60	Male	No	Right	-6.11353	506
37	0	41	Male	No	Left	-6.68733	592
38	0	34	Male	No	Right	-6.13499	536
39	0	43	Male	No	Right	-6.47445	608
40	0	39	Female	No	Right	-6.36524	492
41	0	28	Female	No	Left	-6.08798	511
42	0	49	Male	No	Right	-6.31396	520
43	0	48	Female	No	Right	-6.2197	529
44	0	50	Female	No	Right	-6.38033	542
45	0	35	Female	No	Left	-6.11629	508
46	0	48	Female	No	Right	-6.16203	572
47	0	26	Male	No	Right	-6.14626	557
48	0	59	Female	No	Left	-6.29617	499
49	0	34	Male	No	Right	-6.58765	497
50	0	22	Male	No	Left	-6.73628	520
51	0	30	Female	No	Right	-6.40021	493
52	0	25	Female	Yes	Right	-6.24662	530
53	0	16	Male	No	Right	-6.68867	553
54	0	41	Male	No	Left	-6.3876	524
55	0	54	Male	No	Right	-6.12417	590
56	0	34	Female	No	Left	-6.1284	521
57	0	21	Female	No	Left	-6.24045	518
58	0	47	Male	No	Left	-6.27345	531
59	0	48	Female	No	Right	-6.49968	603
60	0	42	Male	No	Left	-6.14097	539
61	0	23	Female	No	Left	-6.15101	551
62	0	46	Male	No	Left	-6.11701	541
63	0	45	Male	No	Left	-6.34785	563
64	0	51	Male	No	Left	-5.91096	546
65	0	44	Male	No	Right	-6.54569	541
66	0	35	Female	No	Right	-6.21823	534
67	0	48	Male	No	Left	-5.76662	546
68	0	38	Male	No	Left	-6.65852	564
69	0	19	Female	No	Left	-6.37954	553
70	0	43	Female	No	Right	-6.33119	541
71	0	37	Female	No	Left	-6.05159	542
72	0	43	Male	No	Right	-6.399	567
73	0	18	Male	No	Left	-6.23756	570
74	0	65	Female	No	Right	-6.2779	484
75	0	27	Male	No	Left	-6.0718	545
76	0	22	Male	No	Left	-6.21757	639
77	0	44	Male	No	Left	-6.36287	591
78	0	35	Female	No	Left	-6.27006	537
79	0	36	Female	No	Right	-6.60597	559
80	0	19	Male	No	Right	-6.18701	544
81	0	55	Male	No	Right	-6.47582	515
82	0	25	Male	No	Left	-5.95063	496
83	0	21	Male	Yes	Left	-6.4135	500
84	0	24	Male	No	Left	-6.42437	541
85	0	18	Female	No	Right	-6.09122	512
86	0	53	Male	No	Left	-6.2927	581
87	0	38	Female	No	Right	-6.54627	482
88	0	54	Male	No	Left	-6.76891	558
89	0	41	Female	No	Right	-6.56929	542
90	0	43	Female	No	Left	-6.31753	557
91	0	31	Male	No	Left	-6.41128	496
92	0	24	Male	No	Right	-6.12457	523
93	0	21	Male	No	Left	-6.4135	500
94	0	24	Male	No	Left	-6.42437	541
95	0	21	Female	No	Right	-6.09122	512
96	0	53	Male	No	Left	-6.2927	581
97	0	38	Female	No	Right	-6.54627	482
98	0	54	Male	No	Left	-6.76891	558
99	0	41	Female	No	Right	-6.56929	542
100	0	43	Female	No	Left	-6.31753	557
101	0	18	Male	No	Right	-5.99312	527
102	0	54	Male	No	Left	-5.79325	510
103	0	55	Female	No	Left	-6.64085	563
104	0	19	Female	No	Right	-6.51622	550
105	0	49	Male	No	Right	-6.41513	539
106	0	39	Male	No	Left	-6.0734	568
107	0	21	Male	No	Right	-6.43185	547
108	0	50	Female	No	Right	-6.58153	566
109	0	54	Female	No	Left	-6.67235	543
110	0	49	Female	No	Left	-6.52769	569
111	0	29	Male	No	Left	-6.187	547
112	0	63	Female	No	Right	-6.97569	503
113	0	70	Female	No	Right	-7.03919	513
114	0	44	Female	No	Left	-6.5851	614
115	0	45	Male	No	Left	-6.19844	519
116	0	16	Female	No	Right	-6.35922	563
117	0	44	Male	No	Left	-6.23206	541
118	0	19	Female	No	Left	-6.64214	558
119	0	57	Male	No	Right	-6.34806	596
120	0	36	Male	No	Left	-5.97113	541
121	0	54	Male	No	Right	-6.55281	550
122	0	22	Female	Yes	Right	-6.41922	516
123	0	41	Male	No	Right	-6.37616	565
124	0	49	Female	No	Right	-6.28006	519
125	0	59	Male	No	Right	-6.06534	595
126	0	21	Female	No	Left	-6.28743	567
127	0	60	Male	No	Left	-6.15116	504
128	0	41	Male	No	Right	-6.73913	601
129	0	34	Male	No	Left	-6.26545	546
130	0	43	Male	No	Left	-6.44251	604
131	0	39	Female	No	Left	-6.33526	492
132	0	29	Female	No	Right	-6.27146	509
133	0	28	Male	No	Right	-6.44446	520
134	0	37	Male	No	Left	-6.0814	531
135	0	51	Female	No	Right	-6.32186	498
136	0	50	Male	No	Left	-6.14726	518
137	0	44	Female	No	Left	-6.09714	542
138	0	35	Female	No	Right	-6.08344	510
139	0	48	Female	No	Right	-6.15868	573
140	0	26	Male	No	Left	-6.21598	557
141	0	32	Female	No	Right	-6.41124	537
142	0	25	Female	No	Left	-6.2956	539
143	0	29	Male	No	Left	-6.19244	554
144	I	72	Male	No	Left	-7.30538	484
145	I	50	Male	No	Left	-5.9461	537
146	I	70	Male	No	Right	-6.81445	466
147	I	53	Female	No	Left	-6.86362	472
148	I	19	Male	No	Right	-5.98361	517
149	I	31	Male	No	Right	-6.62664	411
150	I	54	Male	No	Left	-7.63024	459
152	I	71	Female	No	Left	-6.89564	510
153	I	43	Male	No	Right	-7.48511	477
154	I	36	Male	No	Right	-6.87522	510
155	I	38	Female	No	Left	-8.26903	418
156	I	47	Male	No	Left	-6.47883	472
157	I	69	Male	No	Right	-6.8449	527
158	I	44	Male	No	Left	-6.68887	512
159	I	18	Male	No	Left	-7.37196	446
160	I	52	Female	No	Right	-7.65768	472
161	I	48	Male	No	Right	-6.608	540
162	I	54	Female	No	Left	-6.7622	480
163	I	29	Male	No	Right	-6.56721	498
164	I	31	Male	No	Right	-7.52505	429
165	I	65	Male	No	Left	-6.4381	469
166	I	72	Male	No	Right	-7.48801	425
167	I	30	Male	No	Right	-6.5398	515
168	I	54	Male	No	Left	-7.23345	438
169	I	31	Male	No	Right	-8.60343	528
170	I	72	Female	No	Right	-7.37689	543
171	I	31	Male	No	Right	-6.94478	477
172	I	20	Male	No	Left	-6.66876	517
173	I	24	Male	No	Right	-6.68984	489
174	I	32	Male	No	Left	-6.70288	514
175	I	39	Female	No	Right	-6.86431	501
176	I	36	Female	No	Right	-7.88634	524
177	I	27	Male	No	Right	-7.77546	525
178	I	50	Female	No	Right	-8.10805	499
179	I	21	Male	Yes	Right	-6.80387	489
180	I	28	Male	No	Right	-7.88074	552
181	I	30	Male	No	Left	-7.48722	550
182	I	23	Female	No	Right	-6.71599	476
183	I	20	Male	No	Left	-7.76572	488
184	I	27	Male	No	Right	-7.85252	501
185	I	36	Female	No	Left	-7.68965	512
186	I	62	Male	Yes	Left	-7.04223	495
187	I	34	Male	No	Left	-6.73682	475
188	I	66	Male	No	Left	-6.70781	502
189	I	48	Male	Yes	Left	-6.13018	622
190	I	38	Female	No	Left	-6.29201	558
191	I	23	Male	No	Left	-7.11876	536
192	I	28	Male	No	Left	-7.14345	547
193	I	49	Female	Yes	Left	-6.92617	517
194	I	54	Male	No	Right	-7.17616	522
195	I	20	Male	No	Left	-6.45201	601
196	I	38	Female	No	Left	-7.94511	475
197	I	31	Female	No	Left	-7.28472	508
198	I	27	Male	No	Left	-7.51301	478
199	I	34	Male	No	Right	-6.72463	495
200	I	67	Male	No	Left	-4.41871	574
201	I	48	Male	No	Left	-6.29945	551
202	I	47	Male	Yes	Right	-6.20929	542
203	I	31	Male	No	Right	-7.8731	492
204	I	50	Male	No	Left	-7.15021	499
205	I	22	Male	No	Right	-6.92122	482
206	I	36	Female	No	Left	-6.25266	497
207	I	17	Female	Yes	Right	-7.38689	521
208	I	23	Female	No	Left	-6.23095	486
209	I	21	Female	Yes	Right	-6.11985	527
210	I	58	Male	Yes	Left	-6.15502	512
211	I	33	Male	No	Left	-6.67812	528
212	I	53	Male	No	Left	-7.17663	511
213	I	40	Male	No	Right	-6.58405	479
214	I	59	Male	No	Left	-6.57978	487
215	I	22	Male	No	Right	-5.86277	492
216	I	57	Male	No	Right	-6.7098	514
217	I	49	Female	No	Left	-6.80499	497
218	I	52	Female	No	Right	-6.20347	514
219	I	38	Male	No	Left	-5.8612	531
220	I	39	Female	No	Right	-7.04642	505
221	I	28	Female	No	Right	-6.65536	497
222	I	30	Male	No	Right	-6.60481	515
223	I	35	Female	No	Right	-6.5766	482
224	I	44	Male	No	Left	-6.27642	482
225	I	39	Male	No	Right	-6.26581	601
226	I	58	Male	No	Right	-6.2606	591
227	I	25	Male	No	Right	-6.42836	488
228	I	68	Male	No	Left	-6.54954	524
229	I	27	Male	Yes	Left	-6.22714	518
230	I	40	Male	Yes	Left	-6.45742	519
231	I	34	Female	No	Right	-6.70832	542
232	I	25	Female	Yes	Right	-6.74963	535
233	I	49	Female	No	Right	-6.26146	477
234	I	36	Male	Yes	Left	-6.12394	475
235	I	20	Male	No	Left	-7.09949	476
236	I	18	Male	No	Left	-6.56426	496
237	I	52	Male	No	Left	-6.15339	518
238	I	32	Female	No	Left	-7.17587	545
239	I	23	Male	No	Left	-7.13617	493
240	I	43	Female	No	Left	-6.09177	482
241	I	17	Male	No	Right	-7.13541	527
242	I	51	Male	No	Right	-5.984	593
243	I	64	Male	No	Left	-7.22485	480
244	I	38	Male	No	Right	-6.161	530
245	I	39	Male	No	Left	-6.0714	522
246	I	31	Male	No	Left	-6.43942	462
247	I	16	Male	No	Left	-6.4731	512
248	I	37	Female	No	Right	-7.34756	541
249	I	36	Female	No	Left	-6.57115	474
250	I	44	Female	Yes	Right	-5.72438	537
251	I	40	Male	No	Left	-6.64419	488
252	I	21	Female	Yes	Left	-7.1575	533
253	I	28	Female	No	Left	-7.40376	540
254	I	38	Male	No	Left	-6.40074	514
255	I	36	Female	No	Left	-6.89497	502
256	I	70	Male	No	Left	-6.07061	495
257	I	55	Male	No	Right	-7.29089	460
258	I	34	Female	No	Right	-5.90552	490
259	I	46	Female	Yes	Right	-7.01751	528
260	I	30	Male	No	Left	-5.84303	501
261	I	39	Female	No	Left	-6.94738	533
262	I	26	Male	No	Right	-6.39572	521
263	I	36	Female	No	Left	-7.85821	543
264	I	29	Female	No	Left	-6.39321	475
265	I	30	Female	No	Right	-7.53047	489
266	I	42	Female	Yes	Left	-8.02041	534
267	I	34	Male	No	Left	-6.8737	497
268	I	40	Male	No	Left	-6.00571	501
269	I	53	Female	No	Right	-6.89416	500
270	I	31	Male	No	Left	-7.23474	519
271	I	57	Male	Yes	Right	-7.09512	479
272	I	39	Female	Yes	Right	-7.24297	479
273	I	46	Male	No	Right	-7.38796	544
274	I	69	Male	No	Left	-7.78878	519
275	I	35	Female	No	Left	-6.77127	490
276	I	27	Male	No	Left	-6.5008	529
277	I	33	Female	Yes	Left	-6.30605	465
278	I	32	Male	No	Left	-5.99864	511
279	I	59	Male	No	Left	-6.4731	515
280	I	37	Male	No	Right	-6.53194	443
281	I	49	Female	Yes	Left	-6.27914	434
282	I	61	Male	No	Left	-9.33223	439
283	I	36	Male	No	Left	-5.93652	487
284	I	23	Male	No	Right	-6.55332	482
285	I	34	Male	No	Left	-6.38834	500
286	I	47	Male	No	Left	-6.29704	538
287	I	51	Female	No	Left	-6.19056	526
288	I	35	Male	No	Left	-7.39508	544
289	I	32	Male	No	Right	-6.34706	497
290	I	25	Male	No	Right	-7.80124	470
291	I	41	Female	No	Left	-6.68156	507
292	I	22	Male	No	Right	-6.34391	538
293	I	16	Male	No	Left	-6.45483	538
294	I	32	Male	No	Left	-7.12108	567
295	I	24	Female	No	Left	-6.46795	515
296	I	57	Male	No	Left	-7.07344	507
297	I	46	Female	No	Left	-7.68731	515
298	I	38	Male	No	Left	-7.15986	485
299	I	30	Female	Yes	Left	-7.46165	458
300	I	21	Male	No	Left	-8.28385	497
301	I	23	Female	No	Left	-18.1403	442
302	I	68	Male	Yes	Right	-7.15401	456
303	I	37	Male	No	Left	-7.07758	451
304	I	52	Male	No	Right	-7.58578	466
305	I	52	Male	No	Left	-8.85061	419
306	I	50	Male	No	Right	-6.54433	534
307	I	59	Male	No	Left	-7.57735	468
308	I	51	Female	No	Right	-6.98169	472
309	I	26	Male	No	Right	-5.87348	518
310	I	34	Female	No	Right	-6.88945	557
311	I	17	Male	No	Left	-6.97582	562
312	I	26	Female	No	Left	-6.79917	513
313	I	35	Male	No	Left	-6.28244	475
314	I	27	Male	No	Right	-9.96182	404
315	I	32	Male	No	Right	-9.34332	497
316	I	28	Male	Yes	Right	-6.18244	454
317	I	37	Female	No	Left	-6.33125	453
318	I	40	Male	No	Right	-7.50899	488
319	I	31	Male	No	Left	-7.38733	440
320	I	32	Male	No	Left	-6.20303	485
321	I	40	Male	No	Right	-6.82896	464
322	I	57	Male	Yes	Left	-7.69687	459
323	I	33	Female	No	Left	-7.20865	399
324	I	30	Male	No	Right	-9.14445	502
325	I	62	Male	No	Right	-6.78085	480
326	I	54	Male	No	Right	-7.63483	450
327	I	26	Female	Yes	Left	-9.47245	485
328	I	30	Male	No	Left	-7.64765	474
329	I	27	Male	No	Right	-8.28478	420
330	I	44	Male	No	Right	-6.48441	548
331	I	67	Male	No	Left	-8.42446	588
332	I	42	Female	No	Left	-28.9575	437
333	I	24	Male	No	Left	-7.7166	527
334	I	36	Male	No	Right	-7.16862	459
335	I	29	Male	No	Right	-7.10707	501
336	I	24	Male	No	Left	-7.90467	485
337	I	51	Female	No	Left	-7.50603	534
338	I	18	Male	No	Right	-7.09412	410
339	I	27	Male	No	Left	-7.25599	452
340	I	28	Male	No	Right	-6.36885	520
341	I	22	Male	Yes	Left	-6.98752	525
342	I	17	Male	No	Right	-7.35956	529
343	I	32	Male	No	Right	-8.24572	549
344	I	31	Male	No	Right	-7.13422	461
345	I	33	Male	No	Left	-13.7626	465
346	I	56	Male	No	Right	-7.29343	473
347	I	17	Male	No	Left	-8.14161	564
348	I	16	Male	No	Left	-7.16023	539
349	I	25	Male	No	Right	-6.65052	522
350	I	30	Male	No	Right	-6.7837	482
351	I	44	Male	Yes	Right	-7.66766	486
352	I	62	Female	No	Right	-7.26791	586
353	I	67	Female	No	Left	-7.31768	572
354	I	50	Female	No	Left	-6.82767	503
355	I	45	Female	No	Right	-7.51086	452
356	I	34	Male	No	Right	-8.37616	437
357	I	32	Female	No	Right	-6.78249	364
358	I	39	Male	No	Right	-7.33837	430
359	I	24	Male	No	Left	-7.00587	461
360	I	51	Female	No	Right	-8.33044	521
361	I	38	Female	No	Right	-7.64234	475
362	I	19	Male	No	Right	-8.90529	464
363	I	38	Male	No	Right	-8.48951	472
364	I	51	Male	No	Left	-8.19022	456
365	I	24	Female	No	Right	-8.11219	480
366	I	35	Male	No	Right	-7.13845	498
367	I	64	Female	No	Left	-8.29778	285
368	I	18	Male	No	Right	-7.31006	519
369	I	20	Male	No	Left	-6.97258	529
370	I	32	Female	No	Left	-6.56868	335
371	I	52	Male	No	Right	-6.49432	633
372	I	55	Female	No	Left	-6.0207	517
373	I	25	Male	No	Left	-10.0839	438
374	II	37	Male	No	Left	-7.51076	519
375	II	39	Female	No	Right	-6.7902	541
376	II	65	Female	No	Left	-6.7701	536
377	II	40	Male	No	Left	-7.166	515
378	II	54	Male	No	Left	-7.32398	524
379	II	39	Female	No	Left	-7.19	501
380	II	30	Male	No	Right	-7.09171	532
381	II	32	Male	No	Left	-6.79688	505
382	II	20	Male	No	Right	-7.01671	498
383	II	32	Female	No	Left	-6.13161	520
384	II	24	Male	No	Right	-9.91127	462
385	II	70	Female	No	Left	-8.16961	400
386	II	32	Female	No	Left	-8.05003	434
387	II	31	Female	No	Left	-9.72153	401
388	II	40	Female	No	Right	-7.05661	507
389	II	72	Male	No	Right	-9.1626	506
390	II	34	Female	No	Left	-6.06849	490
391	II	16	Female	No	Right	-9.10356	445
392	II	57	Male	Yes	Left	-7.23158	438
393	II	29	Female	No	Right	-6.24232	480
394	II	66	Male	No	Left	-7.90965	471
395	II	33	Female	Yes	Right	-7.86513	516
396	II	38	Male	No	Left	-7.39414	448
397	II	39	Female	No	Left	-7.3967	532
398	II	20	Male	No	Right	-8.26248	455
399	II	64	Female	No	Left	-8.43885	456
400	II	59	Male	No	Right	-9.57315	435
401	II	27	Male	Yes	Right	-9.52689	395
402	II	43	Male	No	Right	-9.64098	371
403	II	40	Male	No	Left	-9.25826	407
404	II	60	Male	No	Right	-9.64795	445
405	II	58	Male	No	Left	-8.68902	477
406	II	37	Female	No	Left	-8.54407	433
407	II	20	Male	Yes	Right	-8.46867	452
408	II	39	Male	No	Left	-13.3298	396
409	II	27	Male	No	Left	-8.68196	422
410	II	30	Male	No	Left	-14.274	440
411	II	49	Female	No	Right	-9.39363	424
412	II	46	Female	No	Left	-8.9157	429
413	II	50	Female	No	Right	-8.53219	348
414	II	32	Male	No	Right	-7.39375	505
415	II	29	Male	No	Left	-8.81705	478
416	II	32	Female	No	Right	-8.29343	454
417	II	19	Female	Yes	Right	-7.03817	529
418	II	34	Female	No	Left	-9.65815	425
419	II	51	Male	No	Right	-10.3802	398
420	II	23	Female	No	Right	-8.31389	462
421	II	34	Female	No	Left	-8.72781	457
422	II	31	Male	Yes	Right	-8.54249	394
423	II	28	Male	No	Right	-8.99145	419
424	II	23	Female	No	Left	-9.21835	454
425	II	25	Male	No	Left	-16.336	459
426	II	44	Male	No	Right	-8.50533	487
427	II	34	Female	No	Right	-10.1273	403
428	II	16	Male	Yes	Right	-9.6064	430
429	II	40	Female	No	Right	-7.287	438
430	II	51	Female	No	Left	-8.14979	428
431	II	18	Male	No	Right	-10.6091	375
432	II	40	Male	No	Right	-8.09232	426
433	III	47	Female	No	Right	-9.8404	397
434	III	34	Male	No	Left	-8.0657	458
435	III	23	Female	No	Right	-9.39492	432
436	III	51	Male	No	Right	-10.4046	417
437	III	64	Male	Yes	Right	-10.6797	377
438	III	54	Female	No	Right	-9.08256	385
439	III	28	Male	No	Right	-10.6809	378
440	III	31	Male	No	Left	-8.81562	321
441	III	61	Male	No	Right	-8.81562	353
442	IV	33	Female	No	Left	-11.0401	353
443	IV	60	Female	No	Right	-9.35565	439
444	IV	17	Female	No	Left	-11.3872	402
445	IV	33	Male	No	Right	-11.3914	344
446	IV	20	Male	No	Right	-10.0747	447
447	IV	28	Male	No	Right	-15.0873	340
448	IV	47	Female	No	Left	-8.67488	401
449	IV	26	Male	No	Left	-10.4117	376
450	IV	43	Female	No	Right	-11.2981	370
451	IV	20	Female	No	Left	-12.3438	385
452	IV	35	Female	No	Left	-13.224	366
453	IV	34	Male	No	Right	-10.2037	435
454	IV	29	Male	No	Left	-10.3906	384
455	IV	31	Female	No	Right	-11.2958	427
456	IV	39	Female	No	Right	-10.8808	378
457	IV	26	Male	No	Left	-12.8052	428
458	IV	31	Male	No	Right	-12.0994	339
459	IV	42	Female	No	Left	-11.5504	349
460	IV	24	Male	No	Right	-14.3425	306
461	IV	43	Male	No	Left	-12.6603	352
462	IV	47	Female	No	Left	-13.1023	371
463	IV	34	Male	No	Left	-15.5543	416
464	IV	33	Female	No	Right	-19.1787	372
465	IV	31	Male	No	Right	-11.2792	458
NOTES:
* Contact lens wearers were included, but all of them were asked to discontinue their lenses at least two weeks before the topographic examination
** Only 1 eye from each subject was randomly chosen for the study according to a random number sequence (dichotomic sequence, 0 and 1) that was created with speciﬁc software
